# Supplementary material for: Macrophage-specific therapy blocks the lung’s mechanosensitive immune response to alveolar distension
Source: JCI Insight. 2025 Oct 30;10(23):e191853. doi: 10.1172/jci.insight.191853 (PMC12890529; doi:10.1172/jci.insight.191853)
Supplement: Supporting data values [file jciinsight-10-191853-s095.xlsx]

## Sheet: Fig. 1D
Fig. 1D bars
	Mouse						Human							Pig
	Palv 5	Palv 15	% change	µm change			Palv 5	Palv 15	% change	µm change				Palv 5	Palv 15	% change	µm change
	32.74	39.51	20.6781	6.77			254.81	272.647	7	17.8367				169.65	180.202	6.22	10.5522
	41.15	44.64	8.48117	3.49			217.75	226.46	4	8.71				89.71	93.8636	4.63	4.15357
	31.88	32.14	0.815558	0.26			210.39	218.806	4	8.4156				125.03	134.945	7.93	9.91488
	37.77	37.68	-0.238284	-0.09			346.85	364.193	5	17.3425				73.41	77.521	5.6	4.11096
	55	63.71	15.8364	8.71			261.6	272.064	4	10.464				93.29	101.229	8.51	7.93898
	55.35	60.06	8.50949	4.71			258.56	274.074	6	15.5136				71.47	76.9232	7.63	5.45316
	48.89	53.83	10.1043	4.94			325.07	344.574	6	19.5042				104.58	110.353	5.52	5.77282
	67.21	74.58	10.9656	7.37			216.01	224.65	4	8.6404				92.15	99.0336	7.47	6.88361
	40.13	43.72	8.94593	3.59			284.08	298.284	5	14.204				92.86	96.6394	4.07	3.7794
	22.69	25.68	13.1776	2.99			308.48	317.734	3	9.2544				128.52	136.72	6.38	8.19958
	26.28	30.77	17.0852	4.49			217.5	232.725	7	15.225				110.43	116.25	5.27	5.81966
	56.05	69.23	23.5147	13.18			217.68	232.047	6.6	14.3669				66.57	72.8409	9.42	6.27089
	70.95	85.07	19.9013	14.12			257.31	273.006	6.1	15.6959				106.08	115.001	8.41	8.92133
	46.18	51.35	11.1953	5.17			333.23	346.559	4	13.3292				83.86	92.0531	9.77	8.19312
	47.64	57.13	19.9202	9.49			158.07	169.451	7.2	11.381				67.05	74.6132	11.28	7.56324
							323.35	336.607	4.1	13.2573				85.05	93.9888	10.51	8.93876
							173.38	186.037	7.3	12.6567				103.08	112.862	9.49	9.78229
							392.19	406.701	3.7	14.511				125	132.812	6.25	7.8125
							365.64	381.728	4.4	16.0882				177.29	190.073	7.21	12.7826
							207.59	222.952	7.4	15.3617				131.52	139.372	5.97	7.85174
							150.18	163.095	8.6	12.9155				90.7	99.253	9.43	8.55301
							236.93	252.567	6.6	15.6374				97.59	105.797	8.41	8.20732
							307.24	321.066	4.5	13.8258				105	112.812	7.44	7.812
							142.98	155.705	8.9	12.7252				86.79	97.6474	12.51	10.8574
							175.17	184.98	5.6	9.80952				81.12	91.7224	13.07	10.6024
							234.85	249.646	6.3	14.7955				90.31	98.5643	9.14	8.25433
							173.82	186.683	7.4	12.8627
							290.29	306.517	5.59	16.2272
							164.68	178.348	8.3	13.6684
							255.95	273.099	6.7	17.1486
							172.48	188.348	9.2	15.8682

## Sheet: Fig. 1E
Fig . 1E bars
			Distention							Non-Distending
		Mouse	0	1	1	0	0	0		9	7	4	13	13	9
		Human	0	0	0	1				2	3	3	4
		Pig	0	0	0	0				5	7	5	8

## Sheet: Fig 2B
Fig 2B bars
	Mouse				Human				Pig
		AM Diameter				AM Diameter				AM Diameter
	AM #	Dia (um) @ 5 cmH2O	Dia (um) @ 15 cmH2O		AM #	Dia (um) @ 5 cmH2O	Dia (um) @ 15 cmH2O		AM #	Dia (um) @ 5 cmH2O	Dia (um) @ 15 cmH2O
	1	10.07	10.08		1	18.63	18.61		1	9.6	9.65
	2	12.69	12.78		2	19.0943	19.213		2	9.82	8.91
	3	12	11.89		3	20.31	20.49		3	10.5	10.53
	4	13.2	13.32		4	23.37	23.31		4	11.28	11.27
	5	10.2	10.03		5	25.07	25.214		5	12.11	12.21
	6	12.3	12.12		6	24.46	24.4		6	12.41	12.48
	7	11.7433	11.7033		7	24.24	24.49		7	9.82	9.95
	8	12	11.89		8	22.57	22.89		8	10.56	10.51
	9	13.2	13.32		9	18.58	18.94		9	9.63	9.66
	10	10.2	10.03		10	21.5978	21.9857		10	11.49	11.43
	11	12.3	12.12		11	23.1284	23.5317		11	10.34	10.37
	12	11.7433	11.7033		12	20.0531	20.0611		12	10.79	10.77
					13	21.5411	21.0491		13	12.02	12.05
									14	9.57	9.59
									15	11.32	11.34
									16	9.37	10.36
									17	10.31	10.28
									18	10.23	12.22
									19	12.29	12.27
									20	9.36	9.35
									21	8.67	8.71
									22	10.34	10.36
									23	12.62	12.64
									24	11.09	11.011
									25	10.88	10.91

## Sheet: Fig 2C
Fig 2C tracings
		Optical depth (µm)	AM Horizontal Diameter		AM vertical Diameter		AM left oblique Diameter		AM right oblique Diameter
			5 cmH2O	15 cmH2O	5 cmH2O	15 cmH2O	5 cmH2O	15 cmH2O	5 cmH2O	15 cmH2O
		0
		1.5	3.19	3.3	4.12	4.66	4.19	3.3	5.9	5.05
		3	6.81	6.22	6.07	6.77	6.55	6.22	8.3	7.76
		4.5	12	12.49	13.54	13	7	7.49	9.54	9.81
		6	12.27	12.11	13.92	13.16	11.66	11.81	11.87	12.11
		7.5	14.06	13.89	15.78	15.7	14.15	14.22	12.55	13.41
		9	13.84	13.08	16.14	15.76	15.05	15.06	14.72	14.22
		10.5	13.89	13.03	13.92	13.87	14.23	14.18	14.63	14.67
		12	12.16	12.84	13	12.78	13.75	14.31	13.88	13.35
		13.5	11.08	11.3	12.95	11.54	13.52	13.35	13.54	13.84
		15	9.3	7.22	11.97	11.29	12.93	12.74	13.33	12.76
		16.5	1	2	7.31	7.04	12.82	12.55	12.21	12.5
		18	1	0	3.85	3.36	11.33	11.93	11.04	12
		19.5					9.8	9.92	9.84	10.62
		21					7.5	7.4	7.67	7.86
		22.5					4.7	4.79	5.75	5.81
		24

## Sheet: Fig 2D
Fig 2D bars
	Vertical			Left Oblique			Right oblique
	5 cmH2O	15 cmH2O		5 cmH2O	15 cmH2O		5 cmH2O	15 cmH2O
	12.21	12.06		11.6	11.59		12.67	12.84
	14.52	13.79		12.72	12.66		12.24	11.46
	14.88	14.81		14.61	14.35		15.63	15.65
	13.94	13.8		13.53	12.88		16.06	15.51
	14.88	14.78		15.02	14.37		14.04	13.6
	15.6	15.11		15.45	15.12		13.11	13.45

## Sheet: Fig. 3A tracings
Fig. 3A tracings
Body					Pedicle
Baseline Fluo-4 grey level (GL)	1x Hyperinflation Fluo-4 GL	Baseline X axis (sec)	1x Hyperinflation X axis (sec)		Baseline Fluo-4 GL	1x Hyperinflation Fluo-4 GL	Baseline X axis (sec)	1x Hyperinflation X axis (sec)
100	125	0	30		71	120	0	30
108	133	10	40		70	183	10	40
108	232	20	50		73	250	20	50
	232		60			170		60
	186		70			140		70
	156		80			100		80
	125		90			70		90

## Sheet: Fig. 3B tracings
Fig. 3B tracings
AM #1						AM #2
Baseline Fluo-4 grey level (GL)	1x Hyperinflation Fluo-4 GL	Baseline X axis (sec)	1x Hyperinflation X axis (sec)			Baseline Fluo-4 GL	1x Hyperinflation Fluo-4 GL	Baseline X axis (sec)	1x Hyperinflation X axis (sec)
116.5	118.25	0	1400			109	109.5	0	1400
136	104.25	10	1410			107.5	116.25	10	1410
134.75	110.75	20	1420			129.25	116	20	1420
114.5	100.75	30	1430			110.5	124.5	30	1430
128	87.5	40	1440			108.25	133.5	40	1440
125.5	91.75	50	1450			108.5	152.5	50	1450
156.25	108.25	60	1460			114.5	165.25	60	1460
154	99.25	70	1470			101.5	158.75	70	1470
103	96.5	80	1480			110.75	150.5	80	1480
110.5	101	90	1490			91.5	174.5	90	1490
119.5	98.5	100	1500			108	168.5	100	1500
134.75	119.5	110	1510			90.5	141.75	110	1510
123.75	148.5	120	1520			131.5	137.75	120	1520
126.5	124.5	130	1530			133.5	159	130	1530
130.5	125.75	140	1540			138.5	161.5	140	1540
123	149	150	1550			96.5	141	150	1550
134	129.25	160	1560			111.75	169.75	160	1560
122.5	94.75	170	1570			105.5	170.5	170	1570
129.25	110.25	180	1580			80	197.5	180	1580
140	120	190	1590			89.5	159.75	190	1590
142	89.5	200	1600			99.25	145.75	200	1600
137.75	128	210	1610			90.25	165.75	210	1610
116.5	109.5	220	1620			99.25	175	220	1620
117	110.25	230	1630			82	185.25	230	1630
126	143.25	240	1640			89.75	149	240	1640
156.5	97.5	250	1650			65.25	186	250	1650
120.25	119.75	260	1660			106.5	160.25	260	1660
137.5	94.5	270	1670			108.25	182	270	1670
132	88.75	280	1680			84.25	186.5	280	1680
117.5	120.5	290	1690			85.25	183	290	1690
120.25	125	300	1700			89.25	190.75	300	1700
101.5	106.5	310	1710			94	181	310	1710
138.5	109.75	320	1720			93.25	165.75	320	1720
159.75	106.5	330	1730			75.5	182.5	330	1730
119.5	92.5	340	1740			106.75	191.25	340	1740
123.75	142.75	350	1750			96.75	201	350	1750
99.5	122	360	1760			88.25	195.25	360	1760
129	108	370	1770			98	179.75	370	1770
138.25	120	380	1780			117	202.25	380	1780
124	127	390	1790			103.75	195	390	1790
135.75	112.5	400	1800			101.5	195	400	1800
123	113.5	410	1810			113.25	191.75	410	1810
124	105.75	420	1820			115.25	217.25	420	1820
145.25	112.5	430	1830			103.75	195.25	430	1830
107.5	148.75	440	1840			108.5	212	440	1840
126.25	129.75	450	1850			109.75	220	450	1850
98	156	460	1860			106.5	193.25	460	1860
138.25	122.25	470	1870			96.5	239.75	470	1870
146	98	480	1880			96.75	204.75	480	1880
136.75	103	490	1890			119.25	217	490	1890
129.5	125.25	500	1900			91.25	226.75	500	1900
168.5	111.25	510	1910			99.5	205.5	510	1910
121.25	110	520	1920			105	219.25	520	1920
150.75	139.25	530	1930			121.75	219.5	530	1930
147	127.75	540	1940			99.5	222.25	540	1940
132	114	550	1950			105	229.25	550	1950
144	127.25	560	1960			138.75	197.75	560	1960
128	137	570	1970			124.75	208.25	570	1970
131	130.5	580	1980			129.25	235	580	1980
100	116.25	590	1990			104.25	208.5	590	1990
110	119.25	600	2000			83.5	184.75	600	2000
130.667	122	610	2010			123.25	219.5	610	2010
117.833	163.5	620	2020			132.75	193	620	2020
130.667	128.5	630	2030			87.75	209.5	630	2030
138.167	126.5	640	2040			108.5	204.25	640	2040
121.667	133	650	2050			119	233.75	650	2050
111.167	121.5	660	2060			106	201.5	660	2060
143.833	113.5	670	2070			125.5	231	670	2070
135.5	138.5	680	2080			107	236	680	2080
127.667	142	690	2090			95.5	199.25	690	2090
133.667	146.5	700	2100			113.75	186	700	2100
131	128.5	710	2110			119.25	239.75	710	2110
133.333	153.25	720	2120			138.75	221.75	720	2120
119.167	114.25	730	2130			116.25	221.25	730	2130
144.833	122	740	2140			97	209.75	740	2140
130.167	161	750	2150			105	208.25	750	2150
132.333	119.5	760	2160			112.75	226.75	760	2160
131	117.75	770	2170			116.75	243.75	770	2170
130.5	141.75	780	2180			94	227.25	780	2180
140.833	128.25	790	2190			106.75	220.25	790	2190
126.333	109.75	800	2200			116	210.25	800	2200
130.333	103.5	810	2210			143	227.25	810	2210
106.167	179	820	2220			112.25	220	820	2220
104.667	125	830	2230			96.25	232.25	830	2230
128.833	128.5	840	2240			79	223	840	2240
125	134.25	850	2250			136	213.25	850	2250
124.333	128	860	2260			125.25	194	860	2260
132.667	121.75	870	2270			115.75	228	870	2270
139.667	124.25	880	2280			109.25	218	880	2280
140.833	101.5	890	2290			104.5	199.25	890	2290
124.667	135	900	2300			110.5	234	900	2300
104.167	111.75	910	2310			122.25	214.75	910	2310
123.833	145.75	920	2320			118.5	194.25	920	2320
129.833	146.5	930	2330			88	211.5	930	2330
118.167	120	940	2340			119.5	188.5	940	2340
135.167	140.75	950	2350			116.25	197	950	2350
108	142.75	960	2360			119.75	184.75	960	2360
140.167	132.5	970	2370			99.25	211	970	2370
122.667	115.25	980	2380			119.25	243.75	980	2380
130.833	102.25	990	2390			105.75	197.75	990	2390
123.833	113.5	1000	2400			118.5	204.5	1000	2400
125.167	92.5	1010	2410			88.5	228.75	1010	2410
122.5	120.5	1020	2420			89.5	205	1020	2420
131.333	147	1030	2430			103.25	192.5	1030	2430
105.333	140.25	1040	2440			106.75	233.75	1040	2440
138.667	128.75	1050	2450			102	187.5	1050	2450
139.333	133.5	1060	2460			104.25	220	1060	2460
116	156	1070	2470			86.5	227.25	1070	2470
117.333	121.75	1080	2480			82.75	210.25	1080	2480
111.333	125	1090	2490			111.75	205.25	1090	2490
125.5	137.75	1100	2500			100.75	210.25	1100	2500
130.667	129.5	1110	2510			104.5	221.25	1110	2510
145.833	157	1120	2520			137.5	214.25	1120	2520
119.833	131.25	1130	2530			106.5	235.25	1130	2530
126.667	121	1140	2540			99.25	217.25	1140	2540
106.833	104.75	1150	2550			126	160	1150	2550
	135.25	1160	2560			104.5	203.5	1160	2560
	121	1170	2570			109	204.5	1170	2570
	140.25	1180	2580			132.5	170.5	1180	2580
	128.75	1190	2590			119.25	167.5	1190	2590
	117	1200	2600			104.25	172.25	1200	2600
	134		2610				150.5		2610
	121		2620				187.5		2620
	126		2630				170.25		2630
	99.5		2640				201.75		2640
	132.5		2650				195.5		2650
	126.5		2660				177.25		2660
	101.75		2670				193.25		2670
	109.5		2680				181		2680
	123.25		2690				156		2690
	129		2700				159.75		2700
	155		2710				177.25		2710
	109		2720				189.25		2720
	146.75		2730				201.75		2730
	146.5		2740				181.5		2740
	112.75		2750				172		2750
	133		2760				169.5		2760
	130.5		2770				185		2770
	142.25		2780				177.25		2780
	118.75		2790				198.5		2790
	117.75		2800				156		2800
	102.75		2810				167.5		2810
	129.5		2820				125.75		2820
	104		2830				163.5		2830
	123.75		2840				171.75		2840
	136.5		2850				143.25		2850
	116.75		2860				161.25		2860
	115.5		2870				152.75		2870
	125.25		2880				183.25		2880
	145.5		2890				170.25		2890
	131		2900				148.75		2900
	128.75		2910				156.75		2910
	115.25		2920				155.25		2920
	118.75		2930				133		2930
	147.75		2940				132		2940
	138		2950				166		2950
	147.25		2960				155.25		2960
	103		2970				144.5		2970
	126.25		2980				176.5		2980
	166.75		2990				170.5		2990
	116		3000				160.25		3000
	136.5		3010				138.75		3010
	144.75		3020				129.25		3020
	136.25		3030				161		3030
	111.5		3040				125.75		3040
	125.5		3050				153.5		3050
	140.5		3060				145.5		3060
	131.25		3070				130.5		3070
	101.75		3080				146		3080
	126		3090				134.25		3090
	95.5		3100				134.25		3100
	120		3110				157.5		3110
	117.5		3120				133.5		3120
	128.25		3130				119.5		3130
	128.75		3140				114.5		3140
	126.5		3150				113.25		3150
	105.5		3160				118.5		3160
	104		3170				117.25		3170
	138.25		3180				134.5		3180
	141		3190				110.75		3190
	93		3200				136.5		3200
	136		3210				148.75		3210
	110		3220				115		3220
	97.75		3230				99.25		3230
	100		3240				130.5		3240
	111		3250				141.25		3250
	102.25		3260				113		3260
	116.25		3270				123.75		3270
	90		3280				105		3280
	109.75		3290				131.5		3290
	87.75		3300				125.5		3300
	112		3310				116		3310
	120.5		3320				76		3320
	125.25		3330				87		3330
	86.5		3340				131.25		3340
	108.25		3350				133.5		3350
	111		3360				117.5		3360
	104.25		3370				103		3370
	154.25		3380				106.25		3380
	95		3390				118		3390
	136		3400				151		3400
	120.75		3410				95.5		3410
	99.25		3420				88.75		3420
	94.25		3430				125.25		3430
	134.75		3440				91.75		3440
	130.25		3450				99.5		3450
	100.25		3460				94.25		3460
	101.25		3470				103.25		3470
	121.25		3480				167.25		3480
	92		3490				119.5		3490
	114.25		3500				163		3500
	110.25		3510				118.5		3510
	125		3520				136		3520
	96.25		3530				125.75		3530
	101.5		3540				144.25		3540
	122.75		3550				114.75		3550
	127.5		3560				151.5		3560
	92.5		3570				116		3570
	113.5		3580				118.5		3580
	102.5		3590				131.25		3590
	123.5		3600				128		3600
	141		3610				130		3610
	109.25		3620				114.5		3620
	104		3630				128.25		3630
	111.5		3640				111		3640
	120		3650				112.5		3650
	93.75		3660				83.25		3660
	101		3670				102.75		3670
	94.25		3680				125		3680
	118		3690				100.25		3690
	128.25		3700				124.75		3700
	100.5		3710				81.75		3710
	124.25		3720				121		3720
	148.75		3730				96.75		3730
	121.75		3740				108.5		3740
	104.5		3750				116		3750
	98		3760				118.5		3760
	97.5		3770				131.25		3770
	135.75		3780				128		3780
	103		3790				130		3790
	88.25		3800				114.5		3800

## Sheet: Fig. 3B bars
Fig. 3B bars
	Hyperinflation
	Before	After
	138	170
	124	255
	94	174
	124	255
	157.609	176.596
	99.489	200.776
	166.114	181.216
	52	124
	60	96
	61	131
	80	146
	73	164
	200	253
	106	166
	146	175
	138	170
	124	255
	94	174
	124	255
	100	178
	63	131
	98	132

## Sheet: Fig. 3C bars
Figure 3C, bars
		Absolute No.		% TOTAL
Experiment	AMs in FOV	Respond +	Respond -	Respond +	Respond -
1	6	3	3	50	50
2	9	3	6	33.3333	66.6667
3	8	1	7	12.5	87.5
4	8	3	5	37.5	62.5
5	5	2	3	40	60
6	6	2	4	33.3333	66.6667
7	11	4	7	36.3636	63.6364
8	14	4	10	28.5714	71.4286

## Sheet: Fig. 3D tracings
Fig. 3D, tracings
Responder AM						Non-responder AM
Baseline Rhod-2 grey level (GL)	Hyperinflation Rhod-2 GL	Baseline X axis (sec)	Post-hyperinflation X axis (sec)			Baseline Rhod-2 GL	Hyperinflation Rhod-2 GL	Baseline X axis (sec)	post-hyperinflation X axis (sec)
104.714	144.142	0	1700			99.3881	102.627	0	1700
101.572	142.642	20	1720			96.7313	97.4328	20	1720
104	149	40	1740			98.7015	101.866	40	1740
103.464	143.286	60	1760			101.582	104.478	60	1760
98.322	147.214	80	1780			98.7015	100	80	1780
105.142	143.392	100	1800			96.3134	103.866	100	1800
100.072	149.964	120	1820			97.1045	102.09	120	1820
102.536	145.892	140	1840			100.179	99.1194	140	1840
96.786	152.678	160	1860			99.1045	97.7015	160	1860
100.464	149.75	180	1880			96.9552	101.91	180	1880
104.822	157.642	200	1900			94.7463	104.299	200	1900
103.536	147.322	220	1920			97.9701	98.5821	220	1920
104	159.464	240	1940			100.627	100.672	240	1940
100.036	145.178	260	1960			95.1343	103.373	260	1960
103.5	153.536	280	1980			97.8507	100	280	1980
99.036	144.572	300	2000			100	97.9701	300	2000
104.464	156.428	320	2020			97.0597	100.119	320	2020
100.142	143.572	340	2040			96.5075	102.284	340	2040
105.858	144.536	360	2060			97.7761	101.881	360	2060
99	153.178	380	2080			99.5373	98.2836	380	2080
103.142	147.214	400	2100			98.2985	99.5821	400	2100
106.178	153.464	420	2120			94.5672	104.075	420	2120
102.928	144.178	440	2140			97.8507	100.687	440	2140
105.678	152.358	460	2160			100.284	97.7015	460	2160
102.892	157.108	480	2180			94.2985	102.269	480	2180
101.608	152.178	500	2200			99.0149	103.433	500	2200
104.072	149.786	520	2220			95.8358	101.597	520	2220
99.358	155.786	540	2240			97.8955	97.7313	540	2240
105	151.572	560	2260			100.522	103.269	560	2260
99.464	156.358	580	2280			99	101	580	2280
107.5	146	600	2300			97.8209	97.6567	600	2300
99.25	146.464	620	2320			94.0896	102.552	620	2320
104.214	152.678	640	2340			98.2537	104.313	640	2340
100	154.286	660	2360			97.0149	102.478	660	2360
107.572	148.642	680	2380			100.224	99.6567	680	2380
101.392	144.892	700	2400			96.2537	104.507	700	2400
102.358	154.036	720	2420			100.985	101.119	720	2420
99.286	150.464	740	2440			94.0299	98.5821	740	2440
102.286	145.358	760	2460			100.597	103.418	760	2460
99.286	152.822	780	2480			99.0149	101.672	780	2480
100.322	150.036	800	2500			95.1194	98.4627	800	2500
105.142	145.858	820	2520			97.4328	102.09	820	2520
103.286	149.572	840	2540			99.9701	104.119	840	2540
105.858	154.75	860	2560			98.9254	101.552	860	2560
102.25	145.108	880	2580			95.3881	97.2239	880	2580
100.642	148.678	900	2600			99.2537	101.388	900	2600
104.142	155.392	920	2620			100.03	104.851	920	2620
99.964	150.572	940	2640			98.2836	102.403	940	2640
100.322	142.892	960	2660			95.4925	97.8657	960	2660
104.392	148.714	980	2680			97.5821	104.493	980	2680
102.536	150.822	1000	2700			99.7761	102.209	1000	2700
101.036	138.252	1020	2720			100.328	100.776	1020	2720
103.892	141.714	1040	2740			98.8507	98.3433	1040	2740
98.786	147.822	1060	2760			97.5075	104.612	1060	2760
105.178	151.036	1080	2780			94.9701	101.776	1080	2780
101.392	146.428	1100	2800			98.1194	97.9552	1100	2800
101.608	137.036	1120	2820			100.493	102.284	1120	2820
104.178	147.714	1140	2840			96.1343	105.627	1140	2840
99.142	150.822	1160	2860			98.2388	100.746	1160	2860
103.822	146.214	1180	2880			94.194	99.8657	1180	2880
99.536	142.678	1200	2900			98.3221	97.8657	1200	2900
	137.286		2920				101.179		2920
	143.214		2940				103.045		2940
	147.75		2960				98.9851		2960
	139.964		2980				105.746		2980
	134.858		3000				103.716		3000
	140.464		3020				99.791		3020
	146.536		3040				103.851		3040
	141.392		3060				100.91		3060
	135.822		3080				98.3134		3080
	139.5		3100				104.045		3100
	147.786		3120				99.8209		3120
	139.178		3140				103.343		3140
	136.428		3160				105.657		3160
	133.642		3180				103.91		3180
	137.036		3200				99.9104		3200
	144.786		3220				105.358		3220
	141.286		3240				101.448		3240
	133.142		3260				98.4179		3260
	135.786		3280				105		3280
	140.964		3300				101.567		3300
	133.036		3320				97.6418		3320
	125.5		3340				101.358		3340
	131.858		3360				104.284		3360
	137.25		3380				101.836		3380
	128.964		3400				98.1791		3400
	130.142		3420				99.7313		3420
	134.214		3440				102.612		3440
	138.214		3460				98.209		3460
	133.322		3480				103.687		3480
	130.358		3500				101.478		3500
	127.536		3520				97.2687		3520
	131.178		3540				101.627		3540
	134.392		3560				104.463		3560
	130.536		3580				99.3134		3580
	127.214		3600				104.299		3600
	124.714		3620				101.313		3620
	133.678		3640				98.403		3640
	125.428		3660				101.687		3660
	120.608		3680				105.239		3680
	129.572		3700				101.433		3700
	132.964		3720				98.7612		3720
	126.322		3740				102.105		3740
	120.036		3760				103.91		3760
	124.392		3780				102.224		3780
	129.822		3800				102.552		3800
	125.464		3820				97.5672		3820
	117.286		3840				99.8955		3840
	127.75		3860				103.91		3860
	128.286		3880				104.463		3880
	118.786		3900				102.433		3900
	115.572		3920				98.0149		3920
	126.286		3940				104.612		3940
	121.036		3960				103.194		3960
	125.108		3980				101.657		3980
	128.75		4000				97.9851		4000
	118		4020				103.507		4020
	124		4040				102.269		4040
	115.464		4060				99.6119		4060
	125.428		4080				101.522		4080
	113.822		4100				104.328		4100
	125.714		4120				102.582		4120
	115.642		4140				97.9104		4140
	123.142		4160				100.567		4160
	113.036		4180				102.866		4180
	125.036		4200				97.9851		4200
	114.928		4220				103.552		4220
	112.142		4240				101.537		4240
	123.214		4260				96.0448		4260
	125.608		4280				99.194		4280
	116.608		4300				103.582		4300
	122.608		4320				99.8657		4320
	112.786		4340				98.4211		4340
	126.786		4360				102.374		4360
	117.572		4380				103.573		4380
	127.572		4400				100.497		4400
	120.25		4420				97.1696		4420
	124.75		4440				100.38		4440
	121.5		4460				102.263		4460
	115.322		4480				103.175		4480
	127.25		4500				101.672		4500
	117.392		4520				98.5497		4520
	109.714		4540				103.199		4540
	115.714		4560				102.678		4560
	127.714		4580				99.9181		4580
	125		4600				96.8129		4600
	110.75		4620				102.251		4620
	121.25		4640				97.7251		4640
	125.25		4660				100.439		4660
	115.108		4680				102.368		4680

[truncated: 45 more sheets: Fig. 3D bars, Fig. 3E, Fig. 3F tracings, Fig. 3F bars, Fig. 3G, Fig. 4A tracings, Fig. 4A bars, Fig. 4B bars, Fig. 4C, Fig. 4E tracings, Fig. 4E bars, Fig. 5B plot, Fig 5C bars, Fig. 5D, tracings, Figure 5D, bars, Fig. 6A tracing, Fig. 6B plots, Fig. 6C bars, Fig. 6D bars, Fig. 7A …]
